# Supplementary material for: Organizational justice and long-term metabolic trajectories: a 25-year follow-up of the Whitehall II cohort
Source: J Clin Endocrinol Metab. Author manuscript; Available in PMC 2022 Apr 26. (PMC8764354; doi:10.1210/clinem/dgab704)
Supplement: Table S1 [file EMS136013-supplement-Table_S1.xlsx]

## Sheet: Sheet1
Table S1. Marginal and time interaction estimates from the GEE models (N=8,182).
		Base model*		Fully adjusted model**
Organizational justice	Outcome trajectory	Main effect	Time interaction	Main effect	Time interaction
High vs. Low	waist (cm)	-1.65 (-2.24; -1.06)	-0.019 (-0.038; 0.001)	-1.59 (-2.18; -1)	-0.02 (-0.04; 0.001)
High vs. Low	hip (cm)	-1.01 (-1.41; -0.6)	-0.024 (-0.04; -0.009)	-0.93 (-1.34; -0.52)	-0.02 (-0.04; -0.01)
High vs. Low	BMI (kg/m2)	-0.64 (-0.85; -0.42)	-0.01 (-0.017; -0.004)	-0.6 (-0.81; -0.38)	-0.01 (-0.02; -0.004)
High vs. Low	fasting glucose (mmol/L)	-0.02 (-0.07; 0.03)	-0.002 (-0.005; 0.001)	-0.01 (-0.06; 0.03)	-0.001 (-0.004; 0.001)
High vs. Low	ln(fasting insulin) (ln(µIU/mL))	-0.08 (-0.11; -0.04)	-0.001 (-0.003; 0.0005)	-0.07 (-0.11; -0.04)	-0.001 (-0.003; 0.001)
High vs. Low	SBP (mmHg)	-0.8 (-1.65; 0.06)	-0.023 (-0.066; 0.02)	-0.81 (-1.68; 0.05)	-0.02 (-0.07; 0.02)
High vs. Low	DBP (mmHg)	-1.08 (-1.66; -0.51)	0.019 (-0.011; 0.049)	-1.08 (-1.66; -0.51)	0.02 (-0.01; 0.05)
High vs. Low	ln(triglycerides) (ln(mmol/L))	-0.07 (-0.1; -0.04)	0.001 (-0.001; 0.002)	-0.07 (-0.11; -0.04)	0.001 (-0.0005; 0.002)
High vs. Low	LDL-C (mmol/L)	0.03 (-0.03; 0.1)	-0.003 (-0.006; 0.001)	0.02 (-0.04; 0.09)	-0.003 (-0.01; 0.00003)
High vs. Low	HDL-C (mmol/L)	0.002 (-0.02; 0.02)	0.001 (-0.0001; 0.001)	0.005 (-0.02; 0.03)	0.001 (-0.0001; 0.001)
High vs. Low	TC (mmol/L)	-0.02 (-0.09; 0.05)	-0.001 (-0.005; 0.003)	-0.03 (-0.09; 0.04)	-0.002 (-0.01; 0.002)
Intermediate vs. Low	waist (cm)	-0.99 (-1.51; -0.47)	-0.011 (-0.028; 0.007)	-0.97 (-1.49; -0.46)	-0.01 (-0.03; 0.01)
Intermediate vs. Low	hip (cm)	-0.54 (-0.9; -0.18)	-0.015 (-0.029; -0.002)	-0.52 (-0.88; -0.16)	-0.02 (-0.03; -0.002)
Intermediate vs. Low	BMI (kg/m2)	-0.4 (-0.6; -0.21)	-0.004 (-0.01; 0.002)	-0.39 (-0.58; -0.2)	-0.004 (-0.01; 0.002)
Intermediate vs. Low	fasting glucose (mmol/L)	0.01 (-0.03; 0.05)	-0.0001 (-0.003; 0.003)	0.01 (-0.03; 0.04)	-0.0003 (-0.003; 0.002)
Intermediate vs. Low	ln(fasting insulin) (ln(µIU/mL))	-0.05 (-0.08; -0.02)	0.0004 (-0.001; 0.002)	-0.05 (-0.08; -0.02)	0.0004 (-0.001; 0.002)
Intermediate vs. Low	SBP (mmHg)	0.37 (-0.35; 1.08)	-0.029 (-0.066; 0.008)	0.38 (-0.34; 1.1)	-0.03 (-0.06; 0.01)
Intermediate vs. Low	DBP (mmHg)	-0.09 (-0.57; 0.38)	-0.009 (-0.035; 0.017)	-0.08 (-0.56; 0.4)	-0.01 (-0.03; 0.02)
Intermediate vs. Low	ln(triglycerides) (ln(mmol/L))	-0.03 (-0.06; -0.002)	-0.00005 (-0.001; 0.001)	-0.03 (-0.06; -0.003)	0.00003 (-0.001; 0.001)
Intermediate vs. Low	LDL-C (mmol/L)	0.02 (-0.03; 0.07)	-0.003 (-0.006; 0.0004)	0.02 (-0.03; 0.07)	-0.002 (-0.005; 0.0005)
Intermediate vs. Low	HDL-C (mmol/L)	-0.01 (-0.02; 0.01)	0.0004 (-0.0002; 0.001)	-0.004 (-0.02; 0.01)	0.0004 (-0.0002; 0.001)
Intermediate vs. Low	TC (mmol/L)	-0.01 (-0.07; 0.05)	-0.002 (-0.005; 0.002)	-0.01 (-0.07; 0.05)	-0.001 (-0.004; 0.002)
* covariates: organizational justice × time, age at baseline, sex, ethnicity, educational level, job grade, income ** covariates: base model covariates + marital status, alcohol consumption, smoking status, exercise, diabetes status, presence of any longstanding illness, fasting status, medication use The estimates are presented with 95% confidence intervals. Abbreviations: BMI – body mass index;…
