# Supplementary material for: Organizational justice and long-term metabolic trajectories: a 25-year follow-up of the Whitehall II cohort
Source: J Clin Endocrinol Metab. Author manuscript; Available in PMC 2022 Apr 26. (PMC8764354; doi:10.1210/clinem/dgab704)
Supplement: Table S2 [file EMS136013-supplement-Table_S2.xlsx]

## Sheet: Sheet1
Table S2. Marginal and time interaction estimates from the GEE models from the complete case analysis¶ (N=810).
		Base model*		Fully adjusted model**
Organizational justice	Outcome trajectory	Main effect	Time interaction	Main effect	Time interaction
High vs. Low	waist (cm)	-2.47 (-4.25; -0.69)	0.001 (-0.069; 0.072)	-2.45 (-4.21; -0.68)	0.001 (-0.069; 0.071)
High vs. Low	hip (cm)	-1.25 (-2.5; -0.01)	-0.009 (-0.059; 0.041)	-1.22 (-2.47; 0.03)	-0.01 (-0.06; 0.04)
High vs. Low	BMI (kg/m2)	-0.91 (-1.57; -0.25)	-0.003 (-0.025; 0.019)	-0.89 (-1.55; -0.24)	-0.003 (-0.025; 0.018)
High vs. Low	fasting glucose (mmol/L)	0.01 (-0.07; 0.09)	0.003 (-0.004; 0.009)	0.02 (-0.06; 0.11)	0.002 (-0.004; 0.008)
High vs. Low	ln(fasting insulin) (ln(µIU/mL))	-0.15 (-0.25; -0.05)	0.003 (-0.002; 0.009)	-0.15 (-0.25; -0.05)	0.003 (-0.003; 0.008)
High vs. Low	SBP (mmHg)	0.17 (-2.28; 2.62)	-0.055 (-0.206; 0.095)	0.002 (-2.48; 2.48)	-0.035 (-0.182; 0.112)
High vs. Low	DBP (mmHg)	0.01 (-1.66; 1.68)	-0.048 (-0.15; 0.054)	-0.11 (-1.81; 1.58)	-0.035 (-0.134; 0.063)
High vs. Low	ln(triglycerides) (ln(mmol/L))	-0.11 (-0.2; -0.02)	0.001 (-0.003; 0.005)	-0.11 (-0.2; -0.03)	0.001 (-0.003; 0.005)
High vs. Low	LDL-C (mmol/L)	-0.01 (-0.2; 0.19)	-0.001 (-0.013; 0.011)	-0.002 (-0.2; 0.19)	-0.001 (-0.011; 0.01)
High vs. Low	HDL-C (mmol/L)	0.06 (-0.01; 0.12)	0.0002 (-0.002; 0.003)	0.07 (0.002; 0.13)	0.0003 (-0.002; 0.003)
High vs. Low	TC (mmol/L)	-0.03 (-0.24; 0.18)	0.001 (-0.011; 0.014)	-0.02 (-0.23; 0.19)	0.001 (-0.01; 0.013)
Intermediate vs. Low	waist (cm)	-1.42 (-3.11; 0.27)	0.022 (-0.041; 0.085)	-1.53 (-3.22; 0.15)	0.021 (-0.042; 0.083)
Intermediate vs. Low	hip (cm)	-0.59 (-1.78; 0.6)	-0.005 (-0.05; 0.041)	-0.62 (-1.8; 0.56)	-0.005 (-0.051; 0.04)
Intermediate vs. Low	BMI (kg/m2)	-0.59 (-1.22; 0.04)	0.007 (-0.012; 0.026)	-0.63 (-1.25; -0.005)	0.006 (-0.013; 0.025)
Intermediate vs. Low	fasting glucose (mmol/L)	0.02 (-0.05; 0.09)	0.004 (-0.001; 0.008)	0.02 (-0.05; 0.09)	0.003 (-0.002; 0.008)
Intermediate vs. Low	ln(fasting insulin) (ln(µIU/mL))	-0.07 (-0.16; 0.02)	0.003 (-0.002; 0.008)	-0.07 (-0.15; 0.02)	0.002 (-0.003; 0.007)
Intermediate vs. Low	SBP (mmHg)	0.88 (-1.17; 2.92)	0.025 (-0.099; 0.15)	0.69 (-1.36; 2.75)	0.046 (-0.074; 0.166)
Intermediate vs. Low	DBP (mmHg)	-0.43 (-1.81; 0.95)	0.019 (-0.065; 0.103)	-0.62 (-2.01; 0.77)	0.032 (-0.049; 0.112)
Intermediate vs. Low	ln(triglycerides) (ln(mmol/L))	-0.03 (-0.11; 0.05)	0.001 (-0.002; 0.005)	-0.03 (-0.12; 0.05)	0.001 (-0.002; 0.005)
Intermediate vs. Low	LDL-C (mmol/L)	-0.03 (-0.2; 0.15)	0.001 (-0.01; 0.011)	-0.02 (-0.2; 0.15)	0.001 (-0.008; 0.011)
Intermediate vs. Low	HDL-C (mmol/L)	0.04 (-0.02; 0.09)	-0.001 (-0.003; 0.002)	0.04 (-0.02; 0.09)	-0.0005 (-0.003; 0.002)
Intermediate vs. Low	TC (mmol/L)	-0.01 (-0.2; 0.17)	0.001 (-0.01; 0.013)	-0.01 (-0.19; 0.18)	0.002 (-0.008; 0.012)
¶ we consider the results from the complete case analysis prone to selection bias * covariates: organizational justice × time, age at baseline, sex, ethnicity, educational level, job grade, income ** covariates: base model covariates + marital status, alcohol consumption, smoking status, exercise, diabetes status, presence of any longstanding illness, fasting status, medication use The estimates …
