# Supplementary material for: Organizational justice and long-term metabolic trajectories: a 25-year follow-up of the Whitehall II cohort
Source: J Clin Endocrinol Metab. Author manuscript; Available in PMC 2022 Apr 26. (PMC8764354; doi:10.1210/clinem/dgab704)
Supplement: Table S3 [file EMS136013-supplement-Table_S3.xlsx]

## Sheet: Sheet1
Table S3. Sex-specific marginal estimates from the GEE models (N=8,182).
		MEN (N=5,532)		WOMEN (N=2,650)
Organizational justice	Outcome trajectory	Base model*	Fully adjusted model**	Base model*	Fully adjusted model**
High vs. Low	waist (cm)	-1.66 (-2.34; -0.98)	-1.64 (-2.32; -0.96)	-1.65 (-2.76; -0.55)	-1.59 (-2.69; -0.48)
High vs. Low	hip (cm)	-0.78 (-1.21; -0.35)	-0.75 (-1.18; -0.32)	-1.44 (-2.28; -0.59)	-1.32 (-2.17; -0.48)
High vs. Low	BMI (kg/m2)	-0.57 (-0.81; -0.33)	-0.55 (-0.79; -0.32)	-0.82 (-1.25; -0.38)	-0.76 (-1.2; -0.33)
High vs. Low	fasting glucose (mmol/L)	-0.01 (-0.07; 0.05)	-0.01 (-0.06; 0.05)	-0.03 (-0.1; 0.04)	-0.02 (-0.08; 0.05)
High vs. Low	ln(fasting insulin) (ln(µIU/mL))	-0.1 (-0.14; -0.06)	-0.1 (-0.14; -0.06)	-0.04 (-0.1; 0.01)	-0.04 (-0.09; 0.02)
High vs. Low	SBP (mmHg)	-0.66 (-1.71; 0.39)	-0.75 (-1.81; 0.32)	-0.87 (-2.38; 0.64)	-0.74 (-2.26; 0.78)
High vs. Low	DBP (mmHg)	-1.25 (-1.98; -0.53)	-1.3 (-2.03; -0.57)	-0.57 (-1.54; 0.39)	-0.49 (-1.46; 0.48)
High vs. Low	ln(triglycerides) (ln(mmol/L))	-0.11 (-0.15; -0.07)	-0.11 (-0.15; -0.07)	-0.003 (-0.05; 0.04)	-0.002 (-0.05; 0.04)
High vs. Low	LDL-C (mmol/L)	0.03 (-0.04; 0.1)	0.02 (-0.05; 0.09)	0.05 (-0.05; 0.16)	0.04 (-0.06; 0.15)
High vs. Low	HDL-C (mmol/L)	0.02 (-0.005; 0.04)	0.02 (-0.001; 0.05)	-0.02 (-0.06; 0.02)	-0.02 (-0.05; 0.02)
High vs. Low	TC (mmol/L)	-0.03 (-0.11; 0.05)	-0.04 (-0.12; 0.04)	0.04 (-0.08; 0.15)	0.03 (-0.08; 0.14)
Intermediate vs. Low	waist (cm)	-1.23 (-1.81; -0.65)	-1.24 (-1.81; -0.66)	-0.71 (-1.74; 0.31)	-0.71 (-1.74; 0.31)
Intermediate vs. Low	hip (cm)	-0.55 (-0.91; -0.18)	-0.55 (-0.91; -0.18)	-0.6 (-1.4; 0.19)	-0.58 (-1.37; 0.21)
Intermediate vs. Low	BMI (kg/m2)	-0.41 (-0.62; -0.21)	-0.41 (-0.61; -0.21)	-0.4 (-0.81; 0.01)	-0.39 (-0.79; 0.02)
Intermediate vs. Low	fasting glucose (mmol/L)	0.01 (-0.04; 0.06)	0.01 (-0.04; 0.05)	0.02 (-0.05; 0.09)	0.002 (-0.06; 0.06)
Intermediate vs. Low	ln(fasting insulin) (ln(µIU/mL))	-0.06 (-0.09; -0.02)	-0.06 (-0.1; -0.02)	-0.03 (-0.08; 0.03)	-0.03 (-0.08; 0.02)
Intermediate vs. Low	SBP (mmHg)	0.7 (-0.15; 1.54)	0.59 (-0.26; 1.45)	-0.41 (-1.73; 0.9)	-0.24 (-1.56; 1.08)
Intermediate vs. Low	DBP (mmHg)	-0.2 (-0.77; 0.38)	-0.26 (-0.84; 0.32)	-0.01 (-0.86; 0.83)	0.12 (-0.73; 0.96)
Intermediate vs. Low	ln(triglycerides) (ln(mmol/L))	-0.05 (-0.08; -0.01)	-0.05 (-0.08; -0.01)	-0.005 (-0.04; 0.04)	-0.01 (-0.05; 0.03)
Intermediate vs. Low	LDL-C (mmol/L)	0.02 (-0.04; 0.09)	0.02 (-0.04; 0.08)	-0.02 (-0.11; 0.07)	-0.005 (-0.1; 0.09)
Intermediate vs. Low	HDL-C (mmol/L)	0.004 (-0.02; 0.02)	0.01 (-0.01; 0.03)	-0.02 (-0.05; 0.02)	-0.01 (-0.05; 0.02)
Intermediate vs. Low	TC (mmol/L)	-0.01 (-0.08; 0.06)	-0.01 (-0.09; 0.06)	-0.03 (-0.13; 0.06)	-0.02 (-0.12; 0.08)
* covariates: organizational justice × time, age at baseline, ethnicity, educational level, job grade, income ** covariates: base model covariates + marital status, alcohol consumption, smoking status, exercise, diabetes status, presence of any longstanding illness, fasting status, medication use The estimates are presented with 95% confidence intervals. Abbreviations: BMI – body mass index; DBP …
