# Supplementary material for: Organizational justice and long-term metabolic trajectories: a 25-year follow-up of the Whitehall II cohort
Source: J Clin Endocrinol Metab. Author manuscript; Available in PMC 2022 Apr 26. (PMC8764354; doi:10.1210/clinem/dgab704)
Supplement: Table S4 [file EMS136013-supplement-Table_S4.xlsx]

## Sheet: Sheet1
Table S4. Group-based trajectory model selection (N=8,278)
Group N	Order	BIC	AIC	Group 1	Group 2	Group 3	Group 4
1	Linear	-488900.0	-488837.0	1	-	-	-
1	Quadratic	-488715.2	-488631.1	1	-	-	-
1	Cubic	-488650.3	-488545.1	1	-	-	-
2	Linear	-469425.5	-469309.8	68.6%	31.4%	-	-
2	Quadratic	-469175.7	-469018.0	68.5%	31.5%	-	-
2	Cubic	-469076.7	-468876.9	68.6%	31.4%	-	-
3	Linear	-459160.6	-458992.4	24.0%	55.9%	20.1%	-
3	Quadratic	-457896.2	-457664.8	55.8%	41.1%	3.1%	-
3	Cubic	-457819.8	-457525.4	56.0%	40.9%	3.1%	-
4	Linear	-449308.9	-449088.1	51.2%	22.3%	23.5%	3.0%
4	Quadratic	-448914.8	-448609.9	51.2%	22.3%	23.6%	2.9%
4	Cubic	-448861.8	-448472.8	51.1%	22.3%	23.7%	2.9%
Latent classes of multi-marker trajectories were identified using proc traj in SAS. After the exclusion of correlated markers (BMI, waist, TG, LDL-C, and DBP, r>0.5), multi-marker trajectories of six traits (hip, TC, HDL-C, SBP, fasting glucose, and fasting insulin) were calculated and AIC and BIC values were obtained. AIC - Akaike Information Criterion; BIC - Bayesian Information Criterion
