# Supplementary material for: Organizational justice and long-term metabolic trajectories: a 25-year follow-up of the Whitehall II cohort
Source: J Clin Endocrinol Metab. Author manuscript; Available in PMC 2022 Apr 26. (PMC8764354; doi:10.1210/clinem/dgab704)
Supplement: Table S5 [file EMS136013-supplement-Table_S5.xlsx]

## Sheet: Sheet1
Table S5. Means and 95% confidence intervals of biomarker levels in the low-risk and high-risk cluster (N=8,278).
	Biomarker	Phase 3	Phase 5	Phase 7	Phase 9	Phase 11
LOW-RISK CLUSTER	BMI (kg/m2)	23.9 (23.82; 23.98)	24.67 (24.59; 24.75)	25.07 (24.99; 25.15)	25.13 (25.04; 25.21)	25.16 (25.08; 25.25)
	DBP (mmHg)	77.84 (77.43; 78.25)	75.99 (75.57; 76.42)	73.69 (73.22; 74.16)	71.22 (70.74; 71.69)	71.32 (70.96; 71.67)
	fasting glucose (mmol/L)	5.12 (5.1; 5.14)	4.99 (4.97; 5)	5.17 (5.15; 5.19)	5.06 (5.04; 5.08)	5.14 (5.12; 5.16)
	HDL-C (mmol/L)	1.53 (1.52; 1.55)	1.55 (1.54; 1.56)	1.68 (1.66; 1.69)	1.71 (1.69; 1.73)	1.75 (1.73; 1.77)
	hip (cm)	94.56 (94.4; 94.72)	97.56 (97.42; 97.7)	97.94 (97.78; 98.1)	98.88 (98.71; 99.05)	99.22 (99.05; 99.4)
	LDL-C (mmol/L)	4.36 (4.33; 4.39)	3.86 (3.83; 3.89)	3.63 (3.6; 3.65)	3.23 (3.2; 3.26)	3.07 (3.04; 3.1)
	SBP (mmHg)	117.93 (117.32; 118.54)	120.37 (119.63; 121.1)	126.68 (125.84; 127.52)	125.1 (124.33; 125.88)	128.04 (127.4; 128.68)
	TC (mmol/L)	6.43 (6.39; 6.46)	5.92 (5.89; 5.96)	5.85 (5.81; 5.88)	5.44 (5.41; 5.47)	5.31 (5.28; 5.34)
	ln(triglycerides) (ln(mmol/L))	0.07 (0.05; 0.08)	0.03 (0.01; 0.04)	0.07 (0.05; 0.09)	0 (-0.02; 0.01)	0 (-0.01; 0.01)
	ln(fasting insulin) (ln(uIU/mL))	1.45 (1.43; 1.47)	1.79 (1.77; 1.81)	1.78 (1.77; 1.8)	1.69 (1.67; 1.71)	1.9 (1.88; 1.92)
	waist (cm)	80.48 (80.2; 80.76)	85.2 (84.93; 85.47)	87.63 (87.36; 87.89)	89.08 (88.82; 89.34)	90.85 (90.59; 91.12)
HIGH-RISK CLUSTER	BMI (kg/m2)	27.99 (27.84; 28.15)	29.23 (29.07; 29.4)	30.17 (29.98; 30.35)	30.4 (30.21; 30.6)	30.3 (30.12; 30.49)
	DBP (mmHg)	83.4 (83.05; 83.74)	82.48 (82.11; 82.86)	79.34 (78.94; 79.73)	75.14 (74.74; 75.55)	73.37 (73.01; 73.73)
	fasting glucose (mmol/L)	5.44 (5.4; 5.47)	5.58 (5.52; 5.65)	5.94 (5.87; 6.01)	5.92 (5.85; 5.99)	6.07 (6; 6.14)
	HDL-C (mmol/L)	1.22 (1.2; 1.23)	1.27 (1.25; 1.28)	1.32 (1.31; 1.34)	1.34 (1.33; 1.35)	1.38 (1.37; 1.39)
	hip (cm)	101.59 (101.29; 101.88)	104.93 (104.61; 105.24)	106.5 (106.14; 106.87)	107.95 (107.57; 108.33)	108.84 (108.44; 109.24)
	LDL-C (mmol/L)	4.54 (4.51; 4.58)	3.98 (3.95; 4.02)	3.56 (3.52; 3.59)	2.96 (2.93; 3)	2.69 (2.66; 2.73)
	SBP (mmHg)	125.24 (124.74; 125.75)	129.91 (129.31; 130.51)	134.94 (134.3; 135.57)	131.24 (130.65; 131.84)	131.91 (131.34; 132.48)
	TC (mmol/L)	6.62 (6.57; 6.66)	6.07 (6.03; 6.11)	5.7 (5.66; 5.74)	5.04 (5; 5.08)	4.77 (4.73; 4.81)
	ln(triglycerides) (ln(mmol/L))	0.53 (0.51; 0.55)	0.5 (0.48; 0.52)	0.5 (0.48; 0.52)	0.4 (0.38; 0.42)	0.35 (0.33; 0.37)
	ln(fasting insulin) (ln(uIU/mL))	2.16 (2.14; 2.19)	2.54 (2.52; 2.57)	2.66 (2.64; 2.69)	2.65 (2.62; 2.68)	2.8 (2.78; 2.82)
	waist (cm)	92.93 (92.54; 93.32)	98.8 (98.42; 99.19)	102.06 (101.65; 102.46)	103.63 (103.21; 104.04)	105.12 (104.71; 105.54)
Latent classes of multi-marker trajectories were identified using proc traj in SAS. After the exclusion of correlated markers (BMI, waist, TG, LDL-C, and DBP, r>0.5), multi-marker trajectories of six traits (hip, TC, HDL-C, SBP, fasting glucose, and fasting insulin) were calculated. The clusters identified and presented on this plot were obtained by considering two clusters and a linear fit. The …
